# Supplementary material for: Isometric artifacts from polymerase chain reaction‐massively parallel sequencing analysis of short tandem repeat loci: An emerging issue from a new technology?
Source: Electrophoresis. 2022 May 11;43(13-14):1521–30. doi: 10.1002/elps.202100143 (PMC9543752; doi:10.1002/elps.202100143)
Supplement: Supplementary file 2 — Supporting Information [file ELPS-43-1521-s002.xlsx]

## Sheet: Table S1
Sample	Template (ng)	test	LDO	AI	ADO	ST	HDI	IDI
A8	0.5	# 1	1	2	6	0	0	7
		# 2	4	1	5	3	1	1
B8	0.5	# 1	1	3	5	2	2	7
		# 2	1	2	1	1	2	3
B24	0.5	# 1	0	2	2	9	10	11
		# 2	0	1	2	2	3	8
FM8	1	# 1	0	3	1	1	1	8
		# 2	0	0	1	1	2	4
FM24	1	# 1	0	4	0	4	0	3
		# 2	0	2	2	0	3	3
	0.5	# 1	0	3	1	0	0	10
		# 2	0	3	2	1	0	5
TS8	0.5	# 1	12	1	11	2	3	4
		# 2	7	3	10	0	1	8
TS24	0.5	# 1	0	3	0	2	1	8
		# 2	0	5	0	2	0	5
			26	38	49	30	29	95	total

## Sheet: Table S2
Sample	Source	Auto/Deg	Template (ng)	n
A	blood	1	0.5	1
B	blood	1.2	0.5	1
TS	blood	0.9	0.5	1
FM	blood	1	0.5	1
			1	1
#9	saliva	1.3	0.5	1
#11	saliva	1.2	0.5	1
#13	saliva	1.8	0.75	1
#14	saliva	1.1	0.75	1
#15	blood	0.9	1	1
#16	blood	1.5	1	1
total				11

## Sheet: Table S3
Locus	Chromosome	MW (range)	AT, ST and SR	number of alleles	chromosomal coordinates
D1S1656	1	163-211	0.05; 0.05; 0.33	48	230905362-230905429
D2S441	2	163-195	0.05; 0.05; 0.16	37	68239079-68239126
D2S1338	2	126-190	0.05; 0.05; 0.26	99	218879582-218879673
D3S1358	3	129-177	0.05; 0.05; 0.23	41	45582231-45582294
D5S818	5	137-169	0.05; 0.05; 0.23	35	123111250-123111293
D7S820	7	150-186	0.05; 0.05; 0.16	45	83789542-83789593
D8S1179	8	151-199	0.05; 0.05; 0.2	42	125907107-125907158
D10S1248	10	155-199	0.12; 0.16; 0.24	14	131092508-131092559
D13S317	13	149-181	0.05; 0.05; 0.2	46	82722160-82722203
D16S539	16	135-175	0.05; 0.05; 0.2	38	86386308-86386351
D18S51	18	156-232	0.06; 0.08; 0.28	49	60948900-60948971
D19S433	19	155-195	0.05; 0.05; 0.3	36	30417142-30417197
D21S11	21	179-245	0.05; 0.05; 0.18	145	20554291-20554417
D22S1045	22	168-201	0.06; 0.06; 0.29	22	37536327-37536377
FGA	4	137-299	0.06; 0.08; 0.25	55	155508888-155508975
CSF1PO	5	143-183	0.05; 0.05; 0.19	22	149455887-149455938
TH01	11	129-173	0.05; 0.05; 0.1	18	2192319-2192346
TPOX	2	167-199	0.05; 0.05; 0.14	16	1493425-1493456
vWA	12	147-207	0.05; 0.05; 0.29	53	6093143-6093210
D12S391	12	149-193	0.12; 0.14; 0.25	136	12449954-12450029
D14S1434	14	159-191	0.05; 0.05; 0.21	5	95308391-95308442
D12ATA63	12	126-146	0.05; 0.05; 0.41	5	108322367-108322405
D1S1677	1	151-191	0.06; 0.06; 0.28	3	163559816-163559875
D2S1776	2	163-195	0.05; 0.05; 0.16	4	169645403-169645446
D3S4529	3	167-195	0.05; 0.05; 0.12	4	85852633-85852684
D4S2408	4	167-191	0.05; 0.05; 0.15	11	31304420-3130445
D5S2800	5	167-207	0.06; 0.06; 0.14	3	58698958-58699025
D6S1043	6	163-227	0.05; 0.05; 0.2	50	92449943-92449990
D6S474	6	158-186	0.05; 0.05; 0.14	4	112879153-112879220
Penta-D	21	139-204	0.05; 0.05; 0.08	37	45056086-45056150
Penta-E	15	168-273	0.05; 0.05; 0.14	36	97374245-97374269
Amel. X	X	102	0.05; 0.05	/	11315050-11315050
Amel. Y	Y	108	0.05; 0.05	/	6737935-6737935
rs2032678	Y	178.183	0.05; 0.05	/	15508701-15508710
DYS391	Y	130-162	0.05; 0.05; 0.15	11	14102795-14102838
SRY	Y	119	0.05; 0.05	/	2654798-2654798

## Sheet: Table S6
marker	MW	core motif sequence	IDI frequency
D10S1248	177	[GGAA]n	0
D22S1045	184	[ATT]n	0
D7S820	168	[GATA]n	0
FGA	218	[TTTC]3TTTTTTCT[CTTT]nCTCC[TTCC]2	0
Penta_D	171	[AAAGA]n	0
Penta_E	220	[AAAGA]n	0
D12ATA63	136	[TAA]n[CAA]n	0.062
D12S391	171	[AGAT]n[AGAC]n[AGAT]0-1	0.062
D18S51	194	[AGAA]n	0.062
D16S539	155	[GATA]n	0.066
D8S1179	175	[TCTA]n	0.066
D2S1776	179	[AGAT]n	0.071
D13S317	165	[TATC]n	0.125
D14S1434	175	[CTGT]n[CTAT]n	0.125
TH01	151	[TCAT]n	0.125
D1S1656	187	[TAGA]n[TGA]0-1[TAGA]n[TAGG]0-1[TG]5	0.133
D6S1043	195	[AGAT]n	0.133
D4S2408	179	[ATCT]n	0.143
D1S1677	171	[TTCC]n	0.188
DYS391	147	[TCTA]n	0.188
D2S441	179	[TCTA]n	0.214
CSF1PO	163	[AGAT]n	0.250
D3S1358	153	[AGAT]n[TCTA]n	0.250
D19S433	175	AAGGTAGG[AAGG]n	0.313
vWA	177	[TCTA]n[TCTG]nTCCA	0.313
D3S4529	181	[ATCT]nATTT[ATCT]n	0.333
D5S818	153	[AGAT]n	0.333
D5S2800	187	[GGTA]n[CACA]n[GATA]n[GATT]n	0.357
TPOX	183	[AATG]n	0.429
D6S474	172	[AGAT]n[GATA]n	0.467
D21S11	212	[TCTA]n[TCTG]nTCCA	0.562
D2S1338	158	[TGCC]n[TTCC]n	0.688
